# Supplementary material for: SPIRE: a Searchable, Planetary-scale mIcrobiome REsource
Source: Nucleic Acids Res. 2023 Oct 28;52(D1):D777–83. doi: 10.1093/nar/gkad943 (PMC10767986; doi:10.1093/nar/gkad943)
Supplement: gkad943_supplemental_files [file gkad943_supplemental_files.zip]

Archive with 3 entries (3 files):
- SPIRE S table legends.docx
- supp_table_S1.xlsx
- supp_table_S2.tsv.zip
