# Supplementary material for: SPIRE: a Searchable, Planetary-scale mIcrobiome REsource
Source: Nucleic Acids Res. 2023 Oct 28;52(D1):D777–83. doi: 10.1093/nar/gkad943 (PMC10767986; doi:10.1093/nar/gkad943)
Supplement: gkad943_supplemental_files [file gkad943_supplemental_files.zip › supp_table_S1.xlsx]

## Sheet: Sheet1
category	term	ontology_link	pull_term	host_ncbi_taxonomy_id	comment
terrestrial	terrestrial	ENVO:00000446
terrestrial	terrestrial:soil	ENVO:00001998
terrestrial	terrestrial:arid	ENVO:01000230;ENVO:01000179;ENVO:00000097
terrestrial	terrestrial:grassland	ENVO:00000106;ENVO:01000177
terrestrial	terrestrial:cropland	ENVO:01001244	anthropogenic:agriculture
terrestrial	terrestrial:forest	ENVO:00000111;ENVO:01000174			includes woodland
terrestrial	terrestrial:tundra	ENVO:01000180
terrestrial	terrestrial:permafrost	ENVO:00000134
terrestrial	terrestrial:wetland	ENVO:00000043	aquatic:lentic
terrestrial	terrestrial:wetland:mangrove	ENVO:01000181	aquatic:lentic;aquatic:littoral
terrestrial	terrestrial:subsurface
aquatic	aquatic	ENVO:00002030
aquatic	aquatic:lentic	ENVO:01000617			still (non-flowing) water body
aquatic	aquatic:lotic	ENVO:01000618			flowing water body
aquatic	aquatic:fresh water	ENVO:00000873	salinity:low salinity		low salinity (<0.5ppt)
aquatic	aquatic:fresh water:lacustrine	ENVO:01000252; ENVO:00000020	salinity:low salinity;aquatic:lentic
aquatic	aquatic:fresh water:lake bed	ENVO:00000268	aquatic:sediment
aquatic	aquatic:fresh water:stream	ENVO:01000253; ENVO:00000023	salinity:low salinity;aquatic:lotic
aquatic	aquatic:fresh water:stream bed	ENVO:00000383	aquatic:sediment
aquatic	aquatic:brackish water	ENVO:01000322	salinity:medium salinity		medium salinity (0.5-30ppt)
aquatic	aquatic:brackish water:estuary	ENVO:01000020	salinity:medium salinity
aquatic	aquatic:saline water	ENVO:01000307	salinity:high salinity		high salinity (30-50 ppt)
aquatic	aquatic:briny water	ENVO:00003044	salinity:very high salinity		very high salinity (>=50 ppt)
aquatic	aquatic:marine	ENVO:00000447
aquatic	aquatic:marine:sea floor	ENVO:00000482	aquatic:benthic
aquatic	aquatic:littoral	ENVO:01000125
aquatic	aquatic:pelagic	ENVO:01000023
aquatic	aquatic:benthic	ENVO:01000024
aquatic	aquatic:sediment		aquatic:benthic
aquatic	aquatic:groundwater	ENVO:01001004	terrestrial:subsurface;aquatic:fresh water		includes aquifers
aquatic	aquatic:spring	ENVO:00000027	aquatic:lotic
aquatic	aquatic:spring:hot spring	ENVO:00000051	aquatic:lotic
aquatic	aquatic:spring:hydrothermal vent	ENVO:00000215	aquatic:benthic;aquatic:lotic;aquatic:marine:sea floor;temperature:very high temperature
aquatic	aquatic:spring:seep	ENVO:01000262	aquatic:lotic
aquatic	aquatic:ice	ENVO:01000277	temperature:very low temperature
host-associated	host-associated
host-associated	host-associated:plant host	ENVO:01001001		3193	tax ID points to "Embryophyta"
host-associated	host-associated:plant host:rhizosphere	ENVO:00005801;PO:0009005
host-associated	host-associated:plant host:phyllosphere	PO:0006001
host-associated	host-associated:plant host:plant litter	ENVO:01000628
host-associated	host-associated:animal host	ENVO:01001002		33208	tax ID for "Metazoa"
host-associated	host-associated:animal host:mammalian host			40674
host-associated	host-associated:animal host:mammalian host:human host			9606
host-associated	host-associated:animal host:coral reef	ENVO:00000150	aquatic:benthic
host-associated	host-associated:animal host:insect host			50557
host-associated	host-associated:animal host:digestive tract	ENVO:01001033;UBERON:0001555
host-associated	host-associated:animal host:digestive tract:mouth	ENVO:08000002;UBERON:0000165
host-associated	host-associated:animal host:digestive tract:mouth:saliva	ENVO:02000036;UBERON:0001836
host-associated	host-associated:ainmal host:digestive tract:stomach	UBERON:0000945
host-associated	host-associated:ainmal host:digestive tract:rumen	UBERON:0007365	host-associated:animal host:mammalian host
host-associated	host-associated:animal host:digestive tract:intestine	ENVO:2100002;UBERON:0000160
host-associated	host-associated:animal host:urogenital tract	UBERON:0004122
host-associated	host-associated:animal host:airways	UBERON:0001004
host-associated	host-associated:animal host:skin	ENVO:2100003;UBERON:0002097
air	air	ENVO:00002005
anthropogenic	anthropogenic	ENVO:01000313
anthropogenic	anthropogenic:mock community	ENVO:08000002
anthropogenic	anthropogenic:built environment		terrestrial
anthropogenic	anthropogenic:built environment:hospital	ENVO:00002173
anthropogenic	anthropogenic:food	FOODON:00002403
anthropogenic	anthropogenic:food:fermented food	FOODON:00001258
anthropogenic	anthropogenic:food:dairy product	FOODON:00001256
anthropogenic	anthropogenic:agriculture	ENVO:00000077
anthropogenic	anthropogenic:mine	ENVO:00000076	terrestrial
anthropogenic	anthropogenic:waste	ENVO:00002264
anthropogenic	anthropogenic:wastewater	ENVO:00002001	aquatic		generic term to be used when more specific info is not available
anthropogenic	anthropogenic:wastewater:sewage	ENVO:00002018	aquatic		unprocessed wastewater (before reaching the treatment plant)
anthropogenic	anthropogenic:sludge	ENVO:00002044			Includes also activated sludge (ENVO:00002046)
contaminated	contaminated	CHEBI:78298			impacted by a contaminant
salinity	salinity:low salinity				<0.5ppt in water
salinity	salinity:medium salinity				0.5-30ppt in water
salinity	salinity:high salinity				30-50ppt in water
salinity	salinity:very high salinity				>50ppt in water
temperature	temperature:very low temperature	ENVO:01000309;PATO:0001306			<=7 deg C
temperature	temperature:low temperature	ENVO:01000309;PATO:0001306			8-19 deg C
temperature	temperature:medium temperature				20-45 deg C
temperature	temperature:high temperature	ENVO:01000305			46-64 deg C
temperature	temperature:very high temperature	ENVO:01000318			>=65 deg C
ph	ph:acidic	ENVO:01000315			pH < 6
ph	ph:neutral ph range
ph	ph:alkaline	ENVO:01000316			pH > 8
oxygen level	oxygen level:aerobic
oxygen level	oxygen level:microaerobic
oxygen level	oxygen level:anaerobic
age group	age group:infant				0<age≤1yr old
age group	age group:child				1<age≤10yrs old
age group	age group:adolescent				10<age≤18 yrs old
age group	age group:adult				18<age≤65yrs old
age group	age group:elderly				>65 yrs old
birth term	birth term:preterm birth				<37 gestational weeks
birth term	birht term:full term birth				>=37 gestational weeks
